# Supplementary material for: Natural variations of SLG1 confer high-temperature tolerance in indica rice
Source: Nat Commun. 2020 Oct 28;11:5441. doi: 10.1038/s41467-020-19320-9 (PMC7595236; doi:10.1038/s41467-020-19320-9)
Supplement: Supplementary file 3 — Supplementary Data 1 [file 41467_2020_19320_MOESM3_ESM.xlsx]

## Sheet: Suppl Data 1
Supplementary Data 1: Sequence variations of SLG1 in wild rice accessions*.
Accession	SLG1 promoter
	24632616	24632572	24632561	24632438	24632435	24632434	24632412	24632408	24632394	24632383	24632336	24632330	24632314	24632309	24632266	24632262	24632250	24632215	24632212	24632199	24632150	24632149	24632132	24632106	24632102	24632070	24632063	24631994	24631992	24631951	24631949	24631947	24631918	24631917	24631900	24631884	24631879	24631857	24631847	24631810	24631783	24631773	24631765	24631637	24631584	24631577	24631554	24631500	24631488
Nipponbare	G	A	C	T	C	T	T	G	G	A	T	C	A	G	T	G	G	A	G	C	T	G	T	G	A	G	G	T	A	G	C	A	G	G	A	G	C	C	A	A	G	G	C	A	T	G	T	T	C
W3078	G	A	C	T	C	T	T	G	G	A	T	C	A	G	T	G	G	A	G	C	T	G	T	G	A	G	G	T	A	G	C	A	G	G	A	G	C	C	A	A	G	G	C	A	T	G	T	T	C
NERICA3	G	A	C	T	C	T	T	G	G	A	T	C	A	G	T	G	G	A	G	C	T	G	T	G	A	G	G	T	A	G	C	A	G	G	A	G	C	C	A	A	G	G	C	A	T	G	T	T	C
W120	G	A	C	T	C	T	T	G	G	A	T	C	A	G	T	G	G	A	G	C	T	G	T	G	A	G	G	T	A	G	C	A	G	G	A	G	C	C	A	A	G	G	C	A	T	G	T	T	C
93-11	G	A	C	T	C	T	T	G	G	A	T	C	A	G	C	G	G	A	G	C	T	G	T	G	A	G	G	T	A	G	C	A	G	G	A	G	C	C	A	A	G	G	C	A	T	G	C	A	C
W1687	G	A	C	T	C	T	T	G	G	A	T	C	A	G	C	G	G	A	G	C	T	G	T	G	A	G	G	T	A	G	C	A	G	G	A	G	C	C	A	A	G	G	C	A	T	G	C	A	C
Kasalath	G	A	C	T	C	T	T	G	G	A	T	C	A	A	T	G	G	A	G	C	T	G	T	G	A	G	G	T	A	G	C	A	G	G	A	G	C	C	A	A	G	G	C	A	T	G	C	T	C
W593	G	A	C	T	C	T	T	G	G	A	T	C	A	A	T	G	G	A	G	C	T	G	T	G	A	G	G	T	A	G	C	A	G	G	A	G	C	C	A	A	G	G	C	A	T	G	C	T	C
W106	G	A	C	T	C	T	T	G	G	A	T	C	A	G	T	G	G	A	G	C	T	G	T	G	A	G	G	T	A	G	C	A	G	G	A	G	C	C	A	A	G	G	C	A	T	G	C	T	C
W123	G	A	C	T	C	T	T	G	G	A	T	C	A	A	T	G	G	A	G	C	T	G	T	G	A	G	G	T	A	G	C	A	G	G	A	G	C	C	A	A	G	G	C	A	T	G	C	T	C
W141	G	A	C	T	C	T	T	G	G	A	T	C	A	G	T	G	G	A	G	C	T	G	T	G	A	G	G	T	A	G	C	A	G	G	A	G	C	C	A	A	G	G	C	A	T	G	C	A	C
W170	G	A	C	T	C	T	T	A	G	A	T	C	A	G	T	G	G	A	G	C	T	G	T	G	A	G	G	T	T	G	C	A	G	G	A	G	C	C	A	A	G	G	C	A	T	G	C	A	C
W180	G	A	T	T	T	A	A	G	T	A	T	T	T	G	T	A	T	A	A	C	T	G	A	A	G	A	G	G	A	A	C	T	A	G	G	G	C	T	G	T	G	C	A	A	T	G	T	T	C
W630	G	A	C	T	C	T	T	G	G	A	T	C	A	G	T	G	G	A	G	C	T	G	T	G	A	G	G	T	A	G	C	A	G	A	A	G	C	C	A	A	G	G	C	A	T	G	C	A	C
W1230	G	A	C	T	C	T	T	G	G	A	T	C	A	G	T	G	G	A	G	C	T	G	T	G	A	G	G	T	A	G	C	A	G	G	A	G	C	C	A	A	G	G	C	G	T	G	C	A	C
W1236	G	A	T	T	T	A	A	G	T	A	T	T	T	G	T	A	T	A	A	C	T	G	A	A	G	A	G	G	A	A	C	T	A	G	G	G	C	T	G	T	G	C	A	A	T	G	T	T	C
W1543	A	A	C	T	C	T	T	G	G	A	T	C	A	G	T	G	G	A	G	C	T	G	T	G	A	G	G	T	A	G	C	A	G	G	A	G	C	C	A	A	G	G	C	A	C	A	C	A	C
W1698	G	A	C	C	C	T	T	G	G	A	T	C	A	G	T	G	G	A	G	C	T	G	T	G	A	G	A	T	A	G	C	A	G	G	A	G	C	C	A	A	G	G	C	A	T	G	C	A	C
W1715	G	A	C	T	C	T	T	G	G	A	T	C	A	G	T/C	G	G	A	G	C	T	G	T	G	A	G	G	T	A	G	C	A	G	G	A	G	C	C	A	A	G	G	C	A	T	G	C	T	C
W1739	G	A	C	T	C	T	T	G	G	A	T	C	A	A	T	G	G	A	G	C	T	G	T	G	A	G	G	T	A	G	C	A	G	G	A	G	C	C	A	A	G	G	C	A	T	G	C	T	C
W1754	G	A	C	T	C	T	T	G	G	A	T	C	A	A	T	G	G	A	G	C	T	G	T	G	A	G	G	T	A	G	C	A	G	G	A	G	C	C	A	A	G	G	C	A	T	G	C	T	C
W1777	G	A	C	T	C	T	T	G	G	A	T	C	A	G	T	G	G	A	G	C	T	G	T	G	A	G	G	T	A	G	C	A	G	G	A	G	C	C	A	A	A	G	C	A	T	G	T	T	C
W1807	G	A	C	T	C	T	T	G	G	A	T	C	A	G	T	G	G	A	G	C	T	G	T	G	A	G	G	T	A	G	C	A	G	G	A	G	C	C	A	A	G	G	C	A	T	G	C	T	C
W1886	G	A	C	T	C	T	T	G	G	A	T	C	A	G	T	G	G	A	G	C	T	G	T	G	A	G	G	T	A	G	C	A	G	G	A	G	C	C	A	A	G	G	C	A	T	G	C	A	C
W1921	G	A	C	T	C	T	T	G	G	A	T	C	A	G	T	G	G	A	G	C	T	G	T	G	A	G	G	T	A	G	C	A	G	G	A	G	C	C	A	A	G	G	C	A	T	G	C	A	C
W1943	G	A	C	T	T	A	A	G	T	A	T	T	T	G	T	A	T	G	G	C	T	A	A	A	G	A	G	G	A	A	C	T	A	G	G	A	C	T	A	A	G	C	A	A	T	G	T	T	C
W1965	G	A	C	T	C	T	T	G	G	A	T	C	A	G	T	G	G	A	G	C	T	G	T	G	A	G	G	T	A	G	C	A	G	G	A	G	C	C	A	A	G	G	C	A	T	G	T	T	C
W1976	G	A/T	C	T	C/T	T/A	T/A	G	G	A/T	T/A	C	A	G	T	G	G	A	G	C/T	T	G	T/A	G	A	G	G	T	A	G	C/A	A	G	G	A	G	C	C	A	A	G	G	C	A	T	G	C	T/A	C/T
W1979	G	A/T	C/T	T	T	A	A	G	G/T	A	T	C/T	A/T	G	T	G	G/T	A	G/A	C/T	T	G	T/A	G/A	A/G	G	G	T/G	A	G	C/A	A	G/A	G	A/G	G	C	C	A	A	G	G	C	A	T	G	C	T	C
W1981	G	A	C/T	T	T	A	A	G	G/T	A	T/A	C/T	A/T	G	T	G/A	G/T	A	G	C/T	T	G	A	G/A	A/G	G/A	G	T/G	A	G/A	C/A	A/T	G/A	G	A/G	G	C	C/T	A/G	A	G	G/C	C	A	T	G	C	T	C
W2003	G	A	C	T	C	T	T	G	G	A	T	C	A	G	T	G	G	A	G	C	T	G	T	G	A	G	G	T	A	G	C	A	G	G	A	G	C	C	A	A	G	G	C	A	T	G	C	T	C
W2012	G	A	C	T	C	T	T	G	G	A	T	C	A	G	T	G	G	A	G	C	T	G	T	G	A	G	G	T	A	G	C	A	G	G	A	G	C	C	A	A	G	G	C	A	T	G	C	A	C
W2057	G	T	C	T	T	A	A	G	G	A	A	C	A	G	T	G	G	A	G	T	T	G	A	G	A	G	G	T	A	G	A	A	G	G	A	G	C	C	A	A	G	G	C	A	T	G	C	T	C
W3095	G	A	C	T	T	A	A	G	T	A	T	T	T	G	T	A	T	G	G	C	T	A	A	A	G	A	G	G	A	A	C	T	A	G	G	A	C	T	G	T	G	C	A	A	T	G	T	T	C
DAL DHAN	G	A/T	C	T	C/T	T/A	T	G	G	A	T	C	A	G	T/C	G	G	A	G	C	T	G	T/A	G	A	G	G	T	A	G	C/A	A	G	G	A	G	C	C	A	A	G	G	C	A	T	G	C	T/A	C
PADI PADIAN	G	T	C	T	T	A	A	G	G	A	A	C	A	G	T	G	G	A	G	T	C	G	A	G	A	G	G	T	A	G	A	A	G	G	A	G	T	C	A	A	G	G	C	A	T	G	C	T	C
VOC4	G	A	C/T	T	T	A	A	G	T	A	T	T	T	G	T	A	T	A/G	G/A	C	T	G/A	A	G/A	A/G	A	G	T	A	G	C	T	A	G	A	G/A	C	T	G	T	G	C	A	A	T	G	T	T	C
YUAN3-9	G	A	C	T	T	A	A	G	T	A	T	T	T	G	T	A	T	G	G	C	T	A	A	A	G	A	G	G	A	A	C	T	A	G	G	G	C	T	G	T	G	C	A	A	T	G	T	T	C
*: Data is collected from the Rice Annotation Project database (https://ricegenome.dna.affrc.go.jp/).
[truncated: 47 more columns]
