# Supplementary material for: Natural variations of SLG1 confer high-temperature tolerance in indica rice
Source: Nat Commun. 2020 Oct 28;11:5441. doi: 10.1038/s41467-020-19320-9 (PMC7595236; doi:10.1038/s41467-020-19320-9)
Supplement: Supplementary file 4 — Supplementary Data 2 [file 41467_2020_19320_MOESM4_ESM.xlsx]

## Sheet: Suppl Data 2
	Supplementary Data 2. Differentially expressed proteins in the slg1 mutant.
	Protein ID	FoldChange	Uniprot	Genename	Molecular Function
	1096552	1.25545	Q0IQF7	RPS16A	Structural constituent of ribosome
	4239821	1.26662	Q6ZBZ2	GER5	Cation binding
	11761654	1.20822	Q9FR35	PRXIIC	Antioxidant activity
	17066588	1.26602	Q6F332	CAM2	Cation binding
	19387283	1.20206	Q8H8T0	UAM1	UDP-arabinopyranose mutase
	29367431	1.21341	Q84P96	OJ1136_C12.17	3-ketoacyl-CoA thiolase-like protein
	29893586	1.28302	Q0DD57	LOC_Os06g14324	Caleosin related protein
	32400871	1.29144	Q9AV77	OSJNBa0006L06.7	Structural constituent of ribosome
	32526661	0.685094	Q651D5	PIP2-7	Transporter activity
	48716232	1.32065	P0C446	rpl22	Structural constituent of ribosome
	51038230	1.3758	Q6AUB0	LOC_Os05g34180	Isopentenyl-diphosphate delta-isomerase
	51535181	0.795897	Q0DDD3	LOC_Os06g12600	Carbohydrate kinase
	55295833	1.35849	Q5VS74	P0644B06.24-2	Dihydrolipoamide S-acyltransferase
	77555961	1.23794	Q53NW6	LOC_Os11g48110	Ammonia-lyase
	108706429	0.76988	Q10R45	LOC_Os03g07570	Alanine-glyoxylate aminotransferase
	108706482	1.34339	O64937	REFA1	Elongation factor 1-alpha
	108706878	0.789036	Q0DTX5	LOC_Os03g11960	Superoxide dismutase
	108707741	0.747253	Q10MJ1	GEP	Probable glutamyl endopeptidase
	108711780	1.22064	Q84T92	CHI	Chalcone--flavonone isomerase
	113533583	1.29974	Q7F354	B1142C05.26	Beta-1,3-glucanase
	113533629	1.23356	Q0DGH0	LOC_Os05g45660	RNA binding
	113533870	1.25503	O82451	GSTF2	Probable glutathione S-transferase GSTF2
	113535132	1.27309	Q6ZFJ9	OJ1435_F07.26	60 kDa chaperonin beta subunit
	113537012	1.56138	P14717	PAL	Ammonia-lyase
	113548970	0.788466	Q10I42	LOC_Os03g36750	HAD-superfamily hydrolase
	113550426	0.749171	Q84M73	OSJNBa0059G06.17	HAD-superfamily hydrolase
	113565642	1.23248	Q0J9K2	LOC_Os04g55410	Glycerol kinase
	113595549	1.23626	Q5KQD1	OSJNOa0014E02.5	Translation initiation factor
	113610475	0.783484	Q0D8H0	LOC_Os07g06660	Glyoxalase family protein
	113611872	0.789886	Q5W730	OSJNBa0049D13.4	Chaperone protein dnaJ A7A
	113624060	0.802908	Q6ZDS0	LOC_Os08g37940	HAD-superfamily hydrolase subfamily IA
	113631779	1.47858	Q0J0L9	LOC_Os09g32030	Ribosomal large subunit binding
	113645231	1.40912	Q2R3A1	CHS1	Chalcone synthase 1
	115444801	0.775234	P38419	CM-LOX1	Lipoxygenase 7
	115447245	1.22299	Q6K9C1	OJ1476_F05.22	RNA binding
	115462185	1.24623	Q9SLX0	LOC_Os05g06350	Importin subunit alpha-1b
	115464801	1.20697	Q6L4W7	LOC_Os05g43360	Cation binding
	115466028	1.23393	Q9LWS2	P0541H01.38	Structural constituent of ribosome
	115471741	0.743818	Q7F0Q5	P0025D09.105-2	SNARE binding
	115477837	0.77622	P93407	SODCP	Superoxide dismutase [Cu-Zn]
	115480799	1.30935	Q651B0	B1331F11.9	Peptidyl-prolyl cis-trans isomerase
	119395216	1.2873	Q5JKU5	P0439E07.16	Elongation factor
	122203087	1.29274	Q2QLY4	LOC_Os12g42884	Methyltransferase
	125524768	1.25768	Q0D5W6	GOS2	Protein translation factor SUI1 homolog
	125524860	0.828245	Q5QNA5	OSJNBa0016I09.26	Phosphoenolpyruvate carboxylase
	125525753	1.3463	Q2QNM5	LOC_Os12g37360	GTP-binding protein SAR1A
	125526269	1.28991	Q8LQS5	P0702H08.32	Carboxymethylenebutenolidase-like protein
	125527617	0.780075	Q65XC9	OJ1187_E11.10	Glycosyltransferase
	125536877	1.27556	Q2QPD1	LOC_Os12g34890	Acyl carrier protein
	125542092	1.22934	Q8H7V1	OSJNBb0043C10.10	Nascent polypeptide-associated complex subunit
	125543709	1.34449	Q10M12	LOC_Os03g21040	Ricin B-like lectin R40C1
	125544272	1.25937	Q84MQ4	OSJNBa0030J19.9	60S ribosomal protein L27a-3
	125548641	1.67596	Q7XUY5	OSJNBb0048E02.12	Pathogenesis-related Bet v I family protein
	125548785	1.29931	Q7FAH2	GAPC2	Glyceraldehyde-3-phosphate dehydrogenase 2
	125549897	0.814059	C7J6N9	LOC_Os09g18010	ATP binding
	125552442	0.812516	Q6I5V5	OJ1378_A04.3	Amidophosphoribosyltransferase
	125552613	0.820288	Q0E079	RIBA2	3,4-dihydroxy-2-butanone-4-phosphate synthase
	125552767	1.21465	Q10LX5	LOC_Os03g21370	Uncharacterized protein
	125553102	1.20699	Q0DGG6	LOC_Os05g45730	NADH dehydrogenase (ubiquinone)
	125559639	1.52305	Q6Z4N6	OSJNBa0060O17.13-1	Ricin B-like lectin R40G2
	125561721	1.29554	Q7XMP6	OSJNBb0059K02.15	D-3-phosphoglycerate dehydrogenase
	125562325	1.25659	Q6YZD4	P0702E04.24-1	Lipid transfer protein-like
	125595738	0.775787	Q0DFC9	PETE	Plastocyanin
	125595983	1.23552	Q5VPH3	OSJNBa0041F13.7-1	Ribosome-binding factor A protein-like
	125599267	0.826389	Q69LC0	OSJNBa0050F10.39-2	SHOOT1 protein
	125601074	1.23279	Q40680	LOC_Os07g42300	Elongation factor 1-delta 1
	125601192	1.87097	Q10KP0	OSJNBb0048D20.12	RNA recognition motif containing protein
	125605682	1.36146	C7J748	LOC_Os09g24690	structural constituent of ribosome
	158513666	0.778915	A3BLC3	LOC_Os07g38300	Ribosome-recycling factor
	190689248	0.631262	Q0DNE4	LOC_Os03g55090	Alpha-1,4 glucan phosphorylase
	215687335	1.33965	Q0DCI1	PFP-ALPHA	Pyrophosphate-fructose 6-phosphate 1-phosphotransferase
	215694309	0.804476	Q7XZW5	OSJNBb0094O03.16	Malate dehydrogenase
	215694338	1.22865	Q6EUD7	OJ1134_F06.2-1	Carbon-carbon lyase
	215694364	1.23958	Q0E4K1	CATA	Catalase isozyme A
	215694371	0.794286	Q10A77	LOC_Os10g01044	Protein TIC 62
	215694994	1.22551	Q8H616	OSJNBa0035I03.12	Inorganic H+ pyrophosphatase
	215701309	0.823224	Q5N760	OSJNBa0085D07.31	Cytochrome-b5 reductase
	215701471	0.770524	Q6L4S3	P0663C08.5	Hypersensitive-induced response protein-like protein 1
	215704302	1.2678	Q6YY64	OSJNBa0006O15.44	60S ribosomal protein L6
	215708742	0.818653	Q7XPR2	OSJNBa0053K19.11	Aminomethyltransferase
	215765630	0.777554	Q2R3B6	LOC_Os11g32500	Rubredoxin family protein
	215768499	1.29447	P29545	LOC_Os07g46750	Elongation factor 1-beta
	218191114	1.31661	Q6K5G8	GAPC3	Glyceraldehyde-3-phosphate dehydrogenase
	218191472	1.20446	P31691	LOC_Os02g48720	ADP,ATP carrier protein
	218193786	1.35399	Q2QQ48	LOC_Os12g32240	Eukaryotic translation initiation factor 5A
	218194707	1.33871	Q0D991	LOC_Os06g51530	Structural constituent of ribosome
	218195338	1.53454	Q653F6	P0623A10.31	ATP binding
	218196746	0.830269	Q75HW4	OSJNBb0092G21.1	Peptide-N4-asparagine amidase A
	218196991	1.39493	Q5KQH5	LOC_Os05g40420	Isomerase
	218202510	0.82579	Q652J5	OJ1254_E07.33	Deoxyribodipyrimidine photolyase family protein-like
	218647570	1.24735	Q10MQ2	AGD2	Probable LL-diaminopimelate aminotransferase
	222617646	0.789782	Q0JR48	LOC_Os01g03020	Leucyl-tRNA aminoacylation
	222622095	1.30267	Q6Z2M2	P0482F12.21-1	Tetratricopeptide repeat containing protein
	222622266	0.831169	Q6H6B9	P0669G09.32	Inositol-1-monophosphatase
	222623784	1.29181	Q6K831	OJ1369_G08.4	ATP-dependent DNA helicase
	222625972	1.2107	P92813	rps19	Structural constituent of ribosome
	222636159	0.703215	Q0J319	LOC_Os09g09750	ADP binding
	222641863	1.23393	B7E905	LOC_Os09g32500	Structural constituent of ribosome
	255670962	1.31134	Q5QL92	P0476H10.30-2	Heavy metal-associated domain containing protein
	255672934	1.35209	B7FAP2	LOC_Os01g08440	Glycosyltransferase
	255677908	0.683358	Q0D581	LOC_Os07g38790	Beta-N-acetylhexosaminidase
	255678415	0.797349	Q6ERR4	P0701F11.23-1	Oxidoreductase
	255680068	1.32147	Q0ISV7	LOC_Os11g26850	Adenosylhomocysteinase
	257718545	1.24809	Q9LWT6	P0541H01.20	ATP binding
	257741500	1.48947	Q6ZD89	ROMT-9	Luteolin O-methyltransferase
	258644607	1.26895	Q2QS11	LOC_Os12g25710	Aminoacyl-tRNA ligase
	259455592	0.832771	Q6Z4A7	APR1	Probable 5'-adenylylsulfate reductase 1
	288558971	0.776702	Q6Z514	OSJNBa0036E18.15	NADH dehydrogenase
	295414398	0.80562	Q6ZEZ2	P0534H07.29-1	Ribose-5-phosphate isomerase
	297599729	1.25594	Q0DYU0	LOC_Os02g44780	Polyprenyl synthetase
	306415933	1.26974	Q5N725	B1417F08.1-1	Carbon-carbon lyase
	428698042	1.3573	Q0J8A4	GAPC1	Glyceraldehyde-3-phosphate dehydrogenase
