# Supplementary material for: Natural variations of SLG1 confer high-temperature tolerance in indica rice
Source: Nat Commun. 2020 Oct 28;11:5441. doi: 10.1038/s41467-020-19320-9 (PMC7595236; doi:10.1038/s41467-020-19320-9)
Supplement: Supplementary file 5 — Supplementary Data 3 [file 41467_2020_19320_MOESM5_ESM.xlsx]

## Sheet: Suppl Data 3
	Supplementary Data 3: Primers used in this study.
	Primer	Sequence (5'-3')
	For mapping
	C1-F	GTTTTTCAATCCATGGTGGGCATG
	C1-R	CACCATTTGAACCATGAATGGATGG
	C2-F	TGGGTTCAAGTGCTTGGCGTCCTT
	C2-R	TCGGTCCAGGAGCGACGAGCT
	C3-F	ATACCGCTACAAGTTTAAGGCGCGC
	C3-R	CTCTGTCGCTGGTTGGTTGCAG
	C4-F	ACCGGTCATTCTTGACCATTATGC
	C4-R	CTGAACTTCCTTTAATGCGTGCAG
	C5-F	CTACCCGCCAGGTACCACTTCTGC
	C5-R	ACGACGCACGCCTATCCTTGCGC
	C6-F	CCGCAATATCTAAGTGATTCTGTTG
	C6-R	TGCGAACCATTACGGGCATCATA
	For splicing variant detection
	SLG1 MS-F	GCAACATCTCGATAGGCCTTCGAAC
	SLG1 MS-R	CAAGCTATGGCTGTCAGATATGGTATC
	For complementation
	SLG1-com-XbaI-F	TCTAGAGATGTATGCGCCAATTGCGTACAAC
	SLG1-com-SacI-R	GAGCTCACCTGTAGTGTATCTGTGCATGCGATG
	SLG1-com-R1	GAGCTTGAACTTCCCGAGCAGGT
	For NIL construction
	12-23.6 ID-F	GAATAGGCTAGGGTAGGCTAG
	12-23.6 ID-R	GCCCCTACATGATATGTCATGG
	12-24.3 ID-F	CTACGCAAAACACCACTTCCTG
	12-24.3 ID-R	CTAGGCAGTACTGATGCAAACAG
	SLG1 ID-F	CGTAAACAATGTCAAATCGTCATC
	SLG1 ID-R	CAGTACTAGCACTTTGCTACG
	12-25.0 ID-F	GTAACGAGGATTTGGGTCTAGT
	12-25.0 ID-R	TATGTTACCTGCTACCTCTGTC
	12-25.9 ID-F	CCTTGTGAATGCATCCGGCT
	12-25.9 ID-R	TTCCTCTTCTCCTCTCCGGA
	For RNAi
	RCTU1-RNAi-XbaI-F	TCTAGAAAGCATCGACGCCGAACGGCCGAA
	RCTU1-RNAi-SpeI-R	ACTAGTCATAGAAGCATTCCCTACATATCTGCTC
	SLG1-RNAi-XbaI-F	TCTAGACCGTTCAGTGAATCAGAACTCCAG
	SLG1-RNAi-SpeI-R	ACTAGTGTCTTGAGATCGGTGGAAACTTGCTG
	For overexpression
	SLG1-XbaI-F	TCTAGAATGGCCGCCGCCGCCGCCTC
	SLG1-XmaI-R	CCCGGGTCAGTTTCCATCATCATTTTCTTCAAGC
	For Northern blots
	Os-tEUUC	TTCCATTGCCGGGATTTGAACCCGG
	Os-tKUUU	CGCCGTCCGTGGGGATCGAACCCAC
	Os-tQUUG	AGGTCCCACCGGGATTCGAACCCAG
	For yeast two-hybrid
	SLG1-EcoRI-F	GAATTCATGGCCGCCGCCGCCGCCTC
	SLG1-BamHI-R	GGATCCTCAGTTTCCATCATCATTTTCTTCAAGC
	RCTU1-EcoRI-F	GAATTCATGGACTCTGCCGTTGATGG
	RCTU1-BamHI-R	GGATCCCTAGAAGTCGAAGTTCCCGTGTT
	For BiFC
	RCTU1 CDS-F BamHI	GGATCCATGGACTCTGCCGTTGATGG
	RCTU1 CDS-R KpnI	GGTACCCTAGAAGTCGAAGTTCCCGTG
	SLG1 CDS-F BamHI	GGATCCATGGCCGCCGCCGCCGCCTC
	SLG1 CDS-R KpnI	GGTACCTCAGTTTCCATCATCATTTTCTTCAAGC
	For co-immunoprecipitation
	CTU1-MYC-KpnI-F	GGTACCCATGGACTCTGCCGTTGATGGCC
	CTU1-MYC-BamHI-R	GGATCCCTAGAAGTCGAAGTTCCCGTGTTT
	SLG1-XbaI-F	TCTAGAATGGCCGCCGCCGCCGCCTC
	SLG1 OE-R SalI+gly	GTCGACGCCGCCGCTGCCGCCGCCGTTTCCATCATCATTTTCTTCAAGC
	For subcellular localization
	SLG1-YFP-EcoRI-F	GAATTCATGGCCGCCGCCGCCGCCTC
	SLG1-YFP-KpnI-R	GGTACCAGTTTCCATCATCATTTTCTTCAAG
	RCTU1-YFP-EcoRI-F	GAATTCATGGACTCTGCCGTTGATGG
	RCTU1-YFP-XmaI-R	CCCGGGGAAGTCGAAGTTCCCGTGTT
	AtCTU2-YFP-EcoRI-F	GAATTCATGGCTTGTAATTCCTCAGGCTG
	AtCTU2-YFP-BamHI-F	GGATCCCGACAACCTCTTCATCGTCCAAGA
	For qRT-PCR
	SLG1 qRT-F	CTACCATCGCGACTACGTCC
	SLG1 qRT-R	ACTGAACGGACTTCCACACA
	RCTU1 qRT-F	AAGGAACATGTGAACGTTGCG
	RCTU1 qRT-R	GTCACCATCACCTCCAGCAAT
	Actin qRT-F	TGACGGAGCGTGGTTACTCATTCA
	Actin qRT-R	TCTTGGCAGTCTCCATTTCCTGGT
	For promoter activity
	SLG1 P-F HindIII	AAGCTTGATGTATGCGCCAATTGCGTACAAC
	SLG1 P-R PstI	CTGCAGGGTGTGGGTACGCGAGGCGGGTAA
