# Supplementary material for: Natural variations of SLG1 confer high-temperature tolerance in indica rice
Source: Nat Commun. 2020 Oct 28;11:5441. doi: 10.1038/s41467-020-19320-9 (PMC7595236; doi:10.1038/s41467-020-19320-9)
Supplement: Supplementary file 6 — Source Data [file 41467_2020_19320_MOESM6_ESM.xlsx]

## Sheet: Figure 1d
	Source Data of Figure 1d
		Relative SLG1 expression
	0 h	0.898768	0.914478	1.18675
	0.5 h	0.856398	1.11369	1.33826
	1 h	1.08964	1.39171	1.67001
	2 h	1.79422	1.97706	1.71398
	4 h	2.09123	2.2013	2.13517
	6 h	3.27052	2.75398	3.74644
	8 h	9.26005	8.19089	9.08207
	12 h	4.10255	3.51499	4.67356
	24 h	3.0809	3.50242	3.11526
	36 h	4.67356	5.51179	4.00977
	48 h	2.79986	2.02	2.21815
		Relative RCTU1 expression
	0 h	1.00492	1.35199	0.643087
	0.5 h	0.315275	0.5317	0.613734
	1 h	0.14906	0.478957	0.300194
	2 h	1.44492	1.61439	1.35471
	4 h	2.32842	2.57461	2.38395
	6 h	3.34893	2.30969	2.85344
	8 h	2.00729	2.83284	1.7222
	12 h	3.17826	3.33396	3.18266
	24 h	9.174	8.22806	8.46524
	36 h	0.95567	0.297629	0.475522
	48 h	1.64606	0.475336	0.80906

## Sheet: Figure 2
	Source Data of Figure 2a						Source Data of Figure 2b							Source Data of Figure 2c					Source Data of Figure 2d					Source Data of Figure 2e					Source Data of Figure 2f

## Sheet: Figure 3b
Source Data of Figure 3b
SNP ID	vg1224629075,vg1224629151,vg1224629394,vg1224630049,vg1224630060,vg1224630075,vg1224630809,vg1224631077,vg1224631165,vg1224631313,vg1224631315,vg1224631326,vg1224631345,vg1224631500,vg1224631554,vg1224632266,vg1224632309,
Haplotype Group	Haplotype	ALL Frequencies	IndI	IndII	IndIII	Ind_Admix	Ind total	Aus	Tej	Trj	Jap_Admix	Intermediate	Cultivar Name
I	AGGGCTCTTGTTCTTTG	1155	0	1	1	5	7	0	737	127	206	78	"B001;B002;B003;B004;B005;B008;B014;B016;B017;B018;B023;B025;B034;B036;B038;B045;B046;B047;B054;B055;B056;B057;B066;B068;B069;B070;B071;B077;B100;B101;B102;B103;B109;B110;B111;B117;B122;B124;B134;B136;B143;B144;B148;B152;B154;B158;B160;B161;B162;B166;B167;B168;B169;B170;B171;B178;B179;B182;B183;B189;B191;B196;B199;B204;B205;B215;B218;B225;B226;B228;B230;B235;B236;B240;B241;B245;B250;B257;B258;B26…
II	CTAATCAAGATCCACCG	2572	554	429	838	706	2527	3	9	3	1	29	"B006;B007;B009;B010;B011;B012;B013;B015;B019;B021;B024;B026;B027;B028;B029;B030;B031;B033;B035;B040;B044;B048;B051;B052;B058;B059;B060;B061;B063;B064;B065;B067;B072;B073;B074;B075;B076;B079;B081;B082;B085;B086;B087;B088;B089;B090;B091;B092;B093;B094;B095;B096;B097;B104;B105;B106;B107;B108;B112;B113;B114;B115;B116;B118;B119;B120;B121;B123;B125;B126;B127;B128;B129;B130;B131;B132;B133;B135;B137;B13…
III	AGGGCTCTGGTTCTTTG	498	1	18	7	16	42	0	21	368	27	40	"B020;B037;B043;B053;B084;B138;B142;B173;B188;B190;B192;B223;B242;C010;C137;C166;CX1;CX104;CX106;CX109;CX111;CX113;CX129;CX132;CX139;CX15;CX190;CX199;CX205;CX214;CX241;CX243;CX248;CX262;CX266;CX269;CX280;CX283;CX313;CX32;CX321;CX333;CX334;CX352;CX353;CX355;CX359;CX362;CX365;CX367;CX370;CX371;CX372;CX373;CX374;CX376;CX395;CX427;CX428;CX429;CX430;CX435;CX448;CX461;CX466;CX472;CX479;CX489;CX49;CX547…
IV	CGGATCATGGCCCTCTA	365	29	1	22	31	83	260	0	0	4	18	"B032;B049;B062;B083;B164;B177;B239;B243;C013;C015;C060;C072;C086;C105;C127;C131;C139;C182;CX108;CX149;CX227;CX236;CX46;CX63;CX72;CX88;GP104;GP110;GP124;GP34;GP36;GP38;GP47;GP512;GP530;GP531;GP533;GP538;GP542;GP573;GP576;GP61;GP62;GP625;GP63;GP67;GP8;GP89;HP238;HP251;HP268;HP323;HP361;HP373;HP410;HP42;HP434;HP449;HP472;HP473;HP535;HP575;IRIS_313-10020;IRIS_313-10025;IRIS_313-10026;IRIS_313-10150;…
V	CTAATCAAGATCTACCG	32	0	1	26	5	32	0	0	0	0	0	"CX154;CX207;CX79;CX80;GP52;IRIS_313-10151;IRIS_313-10509;IRIS_313-11192;IRIS_313-11327;IRIS_313-11386;IRIS_313-11406;IRIS_313-11779;IRIS_313-11780;IRIS_313-11785;IRIS_313-11812;IRIS_313-11815;IRIS_313-11820;IRIS_313-11837;IRIS_313-11939;IRIS_313-12287;IRIS_313-7620;IRIS_313-7719;IRIS_313-8253;IRIS_313-8571;IRIS_313-8679;IRIS_313-9286;IRIS_313-9357;IRIS_313-9461;IRIS_313-9898;IRIS_313-9926;IRIS_3…

## Sheet: Figure 4b
Source Data of Figure 4b
	Survival rate (%)
KY131	45.2	46.8	52.8
NIL-SLG1Ind	73.8	83	86.7
ZF802	87.5	95.5	96.4
NIL-SLG1Tej	41.9	51.8	56.8

## Sheet: Figure 5b-d
Source Data of Figure 5b														Source Data of Figure 5d
	Survival rate of #1 (%)			Mean of #1 (%)	Survival rate of #2 (%)			Mean of #2 (%)	Survival rate of #3 (%)			Mean of #3 (%)
IPIC	59.6	66.7	67	64.4333	67.3	76.1	85.7	76.3667	61.9	62.5	71.8	65.4
IPJC	39.5	60.5	54.2	51.4	43	43.8	54.9	47.2333	43.5	45.8	54.3	47.8667
JPIC	39.6	39.6	45.8	41.6667	52.7	58.3	65.4	58.8	40.4	39.6	45	41.6667
JPJC	33.3	29.2	36.2	32.9	21.9	25	36.2	27.7	24	25	34.4	27.8
Source Data of Figure 5c
	mcm5s2U (ng μg-1 tRNA）
WT	0.215043	0.228477	0.226588
slg1	0.00188016	0.00671506	0.00692086
IPIC#1	0.240657	0.237069	0.24188
IPIC#2	0.241192	0.248927	0.250172
JPJC#1	0.187546	0.207469	0.208497
JPJC#2	0.162542	0.186276	0.187618

## Sheet: Figure 6b, 6d
Source Data of Figure 6b
	Seed-setting rate (%)
WT	75.3	79.7	64.3	71.1	85	56.3	74.7	57.6	68.1	87.1
slg1	23	32.4	25.8	36.1	22.9	26.9	24.7	22	26	34.2
Source Data of Figure 6d
IPIC		Seed-setting rate (%)					JPJC		Seed-setting rate (%)
5 d	# 1	81.8	79.8	81.9	75.8	66.3	5 d	# 1	45.5	46.7	47.4	49.8	31.5
	# 2	96.9	84.1	95.2	87.2	95.1		# 2	45.7	54.5	68.8	41.6	59.7
	# 3	72.5	63	75	85.5	74.1		# 3	24.2	41	30.3	43.1	38.7
	# 4	81.9	82	87.6	76.1	79.6		# 4	35.8	54.9	61	54.6	57.5
7 d	# 5	30.4	50.8	48	45.4	37.7	7 d	# 5	21.6	5.9	12.9	6.4	22
	# 6	34.5	33.6	32.1	33.3	34.2		# 6	22.3	35.3	35.6	28.2	22.6
	# 7	52.4	85.8	71.1	87.7	72.7		# 7	22.5	15.9	16.7	17.7	23.6
	# 8	54.8	39.4	40.6	56.4	38.3		# 8	23.8	26.1	25.8	23.2	22.8
JPIC		Seed-setting rate (%)					IPJC		Seed-setting rate (%)
5 d	# 1	60	59.8	45	50	51.8	5 d	# 1	60	74.1	56.8	68.1	58.8
	# 2	74.3	77.3	78.8	80.6	64.2		# 2	73.1	79.7	56.1	71.9	70.8
	# 3	61.9	52	54.2	60	40.5		# 3	60	70.6	60	66.9	57.6
	# 4	65.5	69.4	91.5	68	61.8		# 4	73.1	70	78.3	76	85.7
7 d	# 5	31.7	45	37.8	45.2	31.9	7 d	# 5	34.4	37.3	35	32.3	35.1
	# 6	53.4	27.8	48.6	52.3	26.4		# 6	41.7	45.8	46.2	42.9	42.2
	# 7	46.4	42.5	42.4	44.7	46.3		# 7	43.2	61.4	51.2	44.8	65.4
	# 8	14.6	28.8	26.8	13.7	24.6		# 8	44.7	39	42.4	44.4	38.7

## Sheet: Supplementary Figure 1a-h
Source Data of Supplementary Figure 1a
	Plant height (cm)
WT	68.7	69.6	69.5	65.8	65.8	66.2	69.6	70.2	64.8	65.9
slg1	69.4	68.1	73	72.8	69.6	75.7	72.5	70.9	74.7	68.3
SLG1RCTU1-RNAi	72.5	71.2	69.3	74.7	73.5	69.5	71.4	74.6	69.7	76.5
slg1RCTU1-RNAi	70.3	68.6	71.7	73.8	67.9	66.5	72.9	72.2	72.4	72.6
Source Data of Supplementary Figure 1b
	Grain length (cm)
WT	0.5367	0.5445	0.5437	0.5491	0.549	0.5508	0.5624	0.5514	0.5414	0.5491
slg1	0.6824	0.6545	0.676	0.6746	0.6782	0.679	0.6326	0.629	0.6788	0.6817
SLG1RCTU1-RNAi	0.6593	0.658	0.6179	0.6586	0.6261	0.6242	0.6281	0.6395	0.6386	0.6483
slg1RCTU1-RNAi	0.6426	0.6779	0.6712	0.6549	0.6558	0.6433	0.643	0.6891	0.6863	0.6538
Source Data of Supplementary Figure 1c
	Grain width (cm)
WT	0.3278	0.3359	0.3346	0.331	0.3452	0.3169	0.3158	0.3404	0.3358	0.3357
slg1	0.3045	0.3153	0.3097	0.3243	0.3018	0.3349	0.2968	0.3051	0.3089	0.3085
SLG1RCTU1-RNAi	0.3244	0.3215	0.319	0.3236	0.3307	0.331	0.3424	0.3049	0.3275	0.3361
slg1RCTU1-RNAi	0.3059	0.32	0.312	0.3004	0.3145	0.3034	0.3069	0.3009	0.3018	0.2993
Source Data of Supplementary Figure 1d
	1000-grain weight (g)
WT	25.9	26.9	25.9	26.8	26.2
slg1	23.9	23.6	23.8	23.5	24.1
SLG1RCTU1-RNAi	25	26.3	22.6	25.8	24.2
slg1RCTU1-RNAi	23.4	24.9	23.1	22.6	23.7
Source Data of Supplementary Figure 1e
	Flag leaf length (cm)
WT	22.8	27.6	22.7	26	29.8	24.7	27.5	26.7	28.1	28.3
slg1	30.4	37.1	38.6	28	29.3	34.7	29.6	35.8	36.6	32.1
SLG1RCTU1-RNAi	34.3	28.3	29.5	34.4	29.5	31.2	29	28.7	28.8	32.6
slg1RCTU1-RNAi	32.4	32.5	32.5	32.1	33	31.5	32.8	34.6	35.4	33.2
Source Data of Supplementary Figure 1f
	Root length (cm)
WT	8.2	8	9	9	8.7	10	10.1	8.8	9.1	9
slg1	7.5	6.9	7.2	6.4	6.9	6.5	6.5	7.4	7.6	7
SLG1RCTU1-RNAi	8.5	8	8.3	8.6	8.3	10.4	7.9	8.4	8	8.5
slg1RCTU1-RNAi	6.5	7.3	6.6	7.5	7.6	7	7.6	7.5	6.4	7.1
Source Data of Supplementary Figure 1g
	Number of crown roots
WT	6	6	5	6	6	6	6	6	6	6
slg1	4	4	4	4	4	5	4	4	4	4
SLG1RCTU1-RNAi	5	5	5	5	6	5	6	5	5	5
slg1RCTU1-RNAi	4	4	3	4	3	4	4	4	4	4
Source Data of Supplementary Figure 1h
	Lateral root density(# cm-1)
WT	10.22	9.72	9.3	10.77	10.05
slg1	6.84	7.01	5.94	5.98	6.57
SLG1RCTU1-RNAi	7.03	11.63	7.92	9.99	9.52
slg1RCTU1-RNAi	6.99	6.13	7.27	6.36	7.06

## Sheet: Supplementary Figure 2b
Source Data of Supplementary Figure 2b

## Sheet: Supplementary Figure 3
Source Data of Supplementary Figure 3a
	Relative SLG1 expression
WT	0.936805	0.964478	1.09872
SLG1-RNAi	0.129243	0.0901926	0.125621
SLG1-OE	8.89392	8.14447	8.65672
Source Data of Supplementary Figure 3b
	Survival rate (%)
WT	93.3	98.1	100
slg1	11.1	19.6	18.5
Source Data of Supplementary Figure 3c
	Survival rate (%)
WT	90	83	92.3
SLG1-RNAi	11.6	15.1	25.5
Source Data of Supplementary Figure 3d
	Survival rate (%)
WT	54.5	62	63.4
SLG1-OE	98	86.5	90.2
Source Data of Supplementary Figure 3e
	Survival rate (%)
WT	82.5	95.7	91.7
SLG1RCTU1-RNAi	41.2	35.6	32.7
slg1	17.1	12.9	15.6
slg1RCTU1-RNAi	4.4	4.4	6.1

## Sheet: Supplementary Figure 4c
Source Data of Supplementary Figure 4c
	Relative SLG1 expression
Shoot	0.0791281	0.0769643	0.0630366
Root	0.160021	0.0933202	0.10212
Leaf blade	0.0736247	0.068885	0.0668158
Leaf sheath	0.138376	0.155789	0.0969689
Stem	0.0789819	0.0920567	0.0790915
Young inflorescence	0.210516	0.198884	0.231326
Mature floret	0.103092	0.109804	0.107098

[truncated: 9 more sheets: Supplementary Figure 6b, 6c, 6f, Supplementary Figure 7c-d, Supplementary Figure 9, Supplementary Figure 11, Supplementary Figure 13d-f, Supplementary Figure 14, Supplementary Figure 15, Supplementary Figure 16c, Supplementary Table 1]
